# Supplementary material for: Amyotrophic Lateral Sclerosis Risk, Family Income, and Fish Consumption Estimates of Mercury and Omega-3 PUFAs in the United States
Source: Int J Environ Res Public Health. 2021 Apr 24;18(9):4528. doi: 10.3390/ijerph18094528 (PMC8123167; doi:10.3390/ijerph18094528)
Supplement: Supplementary file 1 [file ijerph-18-04528-s001.zip]

Archive with 1 entries (1 files):
- ijerph-1169463-supplementary.pdf
